# Supplementary material for: Negative Parenting, Adolescents’ Emotion Regulation, Self-Efficacy in Emotion Regulation, and Psychological Adjustment
Source: Int J Environ Res Public Health. 2022 Feb 16;19(4):2251. doi: 10.3390/ijerph19042251 (PMC8871997; doi:10.3390/ijerph19042251)
Supplement: Supplementary file 1 [file ijerph-19-02251-s001.zip]

Archive with 1 entries (1 files):
- ijerph-1547008-supplementary.pdf
